# Supplementary material for: Genetic relationships and identification of core germplasm among rice photoperiod- and thermo-sensitive genic male sterile lines
Source: BMC Plant Biol. 2021 Jul 2;21:313. doi: 10.1186/s12870-021-03062-x (PMC8252326; doi:10.1186/s12870-021-03062-x)
Supplement: Supplementary file 3 — Additional file 3: Table 1. The list of 118 two-line hybrid environment sensitive genetically male sterile (ESGMS) lines of rice. [file 12870_2021_3062_MOESM3_ESM.xlsx]

## Sheet: Sheet1
Genetic relationships and identification of core germplasm among photoperiod- and thermo-sensitive genic male sterile rice varieties Xianwen Zhang1,2,3, Qiang He2, Wuhan Zhang2, Fu Shu2, Weiping Wang2, Zhizhou He3, Hairong Xiong4, Junhua Peng3, Huafeng Deng2* 1. College of Bioscience and Biotechnology, Hunan Agricultural University, 410128, Changsha, China. 2. State Key Laboratory of Hybrid Rice,…
Aditional table 1: The list of 131 two-line hybrid environment sensitive genetically male sterile (ESGMS) line of rice.
Sr. No.	Population 1 (P1)		Sr. No.	Population 2 (P2)		Sr. No.	Population 3 (P3)		Sr. No.	Population 4 (P4)
	Genotype	Male sterility gene		Genotype	Male sterility gene		Genotype	Male sterility gene		Genotype	Male sterility gene
1	Wan2304S	pms3	13	AnnongS-1	tms5	114	S239	pms3, tms5	119	Bing4114	convertional rice
2	S240	pms3	14	Ke8S	tms5	115	XingguangS	pms3, tms5	120	Mianhui725	convertional rice
3	2X5S	pms3	15	XinanS	tms5	116	271S	pms3, tms5	121	R996	convertional rice
4	H03S	pms3	16	ZhunS	tms5	117	N118S	pms3, tms5	122	Yuezongzhan	convertional rice
5	N95076S	pms3	17	1604S	tms5	118	J207S	pms3, tms5	123	P143	convertional rice
6	N5088S	pms3	18	728S	tms5				124	Yangdao6hao	convertional rice
7	7001S	pms3	19	DS-1	tms5				125	Shuhui881	convertional rice
8	1103S	pms3	20	N951S	tms5				126	R900	convertional rice
9	S242	pms3	21	SD34	tms5				127	Huazhan	convertional rice
10	GD-1S	pms3	22	Heng18S	tms5				128	Chenghui177	convertional rice
11	Peiai64S	pms3	23	1892S	tms5				129	R9918	convertional rice
12	Nongken58S	pms3	24	99S	tms5				130	R838xuan	convertional rice
			25	P88S	tms5				131	Minghui86	convertional rice
			26	Aizhan43S	tms5
			27	Jing4155S	tms5
			28	Xiangling628S	tms5
			29	7-163S	tms5
			30	1602S	tms5
			31	236S	tms5
			32	710S	tms5
			33	SD26-1	tms5
			34	He1S	tms5
			35	C815S	tms5
			36	Yun9S	tms5
			37	N632S	tms5
			38	Z9S	tms5
			39	Guangzhan63-4S	tms5
			40	WangS	tms5
			41	Zhu712S	tms5
			42	Mingxiang10S	tms5
			43	11Fan17S	tms5
			44	191S	tms5
			45	640S	tms5
			46	SD10	tms5
			47	SD8	tms5
			48	Guangzhan63S	tms5
			49	Annongbiao810S	tms5
			50	Xiang125S	tms5
			51	Z913S	tms5
			52	2301S	tms5
			53	Shen08S	tms5
			54	Zhu1S	tms5
			55	MingnuoS-1	tms5
			56	JinshanS-2	tms5
			57	Hui007S	tms5
			58	1615S	tms5
			59	35S	tms5
			60	88S	tms5
			61	H628S	tms5
			62	Biao506S	tms5
			63	Biao501S	tms5
			64	1614S	tms5
			65	833S	tms5
			66	SD43-1	tms5
			67	AnxiangS	tms5
			68	6102S	tms5
			69	HD9802S	tms5
			70	Y18S	tms5
			71	GuangmoHS	tms5
			72	Lv102S	tms5
			73	XinerS	tms5
			74	1607S	tms5
			75	28S	tms5
			76	810S	tms5
			77	GS-7	tms5
			78	S204	tms5
			79	Y0S	tms5
			80	Long605S	tms5
			81	5308S	tms5
			82	H175S	tms5
			83	X54S	tms5
			84	FengS	tms5
			85	Jiafeng68S	tms5
			86	RGD-7S	tms5
			87	1618S	tms5
			88	62S	tms5
			89	SD7	tms5
			90	66S	tms5
			91	N111S	tms5
			92	Y58S	tms5
			93	GuangmoS	tms5
			94	LvminS	tms5
			95	ZhanS	tms5
			96	1616S	tms5
			97	9771S	tms5
			98	H629S	tms5
			99	SD67-1	tms5
			100	33S	tms5
			101	Chuang5S	tms5
			102	Longke638S	tms5
			103	SD44	tms5
			104	570S	tms5
			105	B621S	tms5
			106	Guang'anS	tms5
			107	ChangzaoS	tms5
			108	Zhuxuan63-8S	tms5
			109	SG1S	tms5
			110	Zhu25S	tms5
			111	Lu18S	tms5
			112	Zhu77S	tms5
			113	Qiu2S	tms5
