# Supplementary material for: Genetic relationships and identification of core germplasm among rice photoperiod- and thermo-sensitive genic male sterile lines
Source: BMC Plant Biol. 2021 Jul 2;21:313. doi: 10.1186/s12870-021-03062-x (PMC8252326; doi:10.1186/s12870-021-03062-x)
Supplement: Supplementary file 4 — Additional file 4: Table 2. Chromosome wise values of various genetic diversity parameters for four populations. [file 12870_2021_3062_MOESM4_ESM.xlsx]

## Sheet: Sheet1
Genetic relationships and identification of core germplasm among photoperiod- and thermo-sensitive genic male sterile rice varieties Xianwen Zhang1,2,3, Qiang He2, Wuhan Zhang2, Fu Shu2, Weiping Wang2, Zhizhou He3, Hairong Xiong4, Junhua Peng3, Huafeng Deng2* 1. College of Bioscience and Biotechnology, Hunan Agricultural University, 410128, Changsha, China. 2. State Key Laboratory of Hybrid Rice,…
	Additional Table 2: Chromosome wise values of various genetic diversity parameters for four populations.
	Chromosome		1	2	3	4	5	6	7	8	9	10	11	12	Average	Minimum	Maximum
	No. of SNP markers		7172	5862	6328	5045	4615	4833	4304	4154	3428	3478	4047	3625	4740.92	3428	7172
	HOM1	P1	51.3257	51.3616	51.46	54.0897	54.1605	51.2957	51.3093	52.6276	52.6598	54.0026	53.0643	52.9975	52.5295	51.2957	54.1605
		P2	51.2052	51.0678	50.5905	53.6081	53.2787	52.0807	50.791	51.4037	51.9999	53.0095	52.3038	54.0295	52.114	50.5905	54.0295
		P3	51.2291	51.7443	51.373	54.1658	54.7786	52.8735	51.4733	52.4119	53.4842	51.4847	52.9479	55.3799	52.7789	51.2291	55.3799
		P4	51.2278	51.6806	50.8166	53.8425	53.7129	51.5885	50.8236	52.7869	50.402	53.1269	53.2138	54.1258	52.279	50.402	54.1258
	HET	P1	5.26286	5.83224	8.60293	4.37789	5.98036	5.85974	10.2042	6.81454	7.87348	6.95836	6.90049	6.90908	6.79801	4.37789	10.2042
		P2	3.30162	3.6937	3.24764	3.44914	3.54475	3.75014	3.51947	3.31886	3.7349	4.02932	4.56187	4.20503	3.69637	3.24764	4.56187
		P3	2.12001	2.24622	2.66888	2.67823	2.58144	2.36286	2.35078	2.24858	4.94209	4.976	4.14131	4.34789	3.13869	2.12001	4.976
		P4	2.60071	2.72803	1.97028	2.56072	2.14966	2.44053	3.31909	2.69817	2.50002	2.65571	3.23876	3.03033	2.65767	1.97028	3.31909
	HOM2	P1	43.4114	42.8061	39.9371	41.5324	39.8591	42.8446	38.4865	40.5579	39.4667	39.039	40.0352	40.0934	40.6725	38.4865	43.4114
		P2	45.4932	45.2385	46.1618	42.9428	43.1766	44.1692	45.6895	45.2775	44.2652	42.9612	43.1343	41.7655	44.1896	41.7655	46.1618
		P3	46.6509	46.0094	45.9581	43.1559	42.6399	44.7637	46.176	45.3395	41.5737	43.5393	42.9108	40.2722	44.0825	40.2722	46.6509
		P4	46.1715	45.5913	47.2131	43.5968	44.1374	45.971	45.8573	44.515	47.098	44.2174	43.5474	42.8439	45.0633	42.8439	47.2131
	P_HWE	P1	0.247016	0.251485	0.286295	0.28135	0.298042	0.267398	0.485282	0.306873	0.256581	0.262608	0.236535	0.418487	0.299829	0.236535	0.485282
		P2	0.237875	0.265123	0.277633	0.219147	0.277573	0.252244	0.23561	0.373964	0.244262	0.304283	0.219532	0.204102	0.259279	0.204102	0.373964
		P3	0.613829	0.64966	0.726757	0.540725	0.511549	0.530486	0.635428	0.66975	0.670964	0.609358	0.578359	0.701521	0.619865	0.511549	0.726757
		P4	0.39425	0.333262	0.514006	0.392173	0.503962	0.3706	0.42855	0.4624	0.415936	0.548775	0.43125	0.442389	0.436463	0.333262	0.548775
	PI	P1	0.356638	0.348366	0.318255	0.343367	0.355443	0.338508	0.269684	0.350348	0.346023	0.359778	0.362963	0.292094	0.336789	0.269684	0.362963
		P2	0.229843	0.24225	0.21801	0.263623	0.239038	0.265081	0.211283	0.198301	0.250084	0.243787	0.234688	0.255446	0.237619	0.198301	0.265081
		P3	0.20282	0.190269	0.150506	0.244059	0.252099	0.234202	0.202974	0.177001	0.19496	0.228012	0.22761	0.164593	0.205759	0.150506	0.252099
		P4	0.21188	0.253009	0.179361	0.22815	0.207226	0.257799	0.213037	0.215958	0.208839	0.187266	0.249879	0.228849	0.220105	0.179361	0.257799
	I	P1	0.547391	0.536137	0.49341	0.511498	0.540644	0.546566	0.415849	0.548113	0.56986	0.569862	0.593066	0.468373	0.528397	0.415849	0.593066
		P2	0.4184	0.437701	0.401067	0.458798	0.427392	0.464594	0.398139	0.360485	0.445955	0.442564	0.439041	0.462926	0.429755	0.360485	0.464594
		P3	0.277825	0.260349	0.213521	0.335974	0.347621	0.325901	0.271944	0.242165	0.295169	0.340431	0.330875	0.222365	0.288678	0.213521	0.347621
		P4	0.341858	0.401191	0.283992	0.354515	0.312621	0.390049	0.357503	0.337859	0.326097	0.2886	0.380646	0.351489	0.343868	0.283992	0.401191
	Note: HOM1 = Number homozygous-1 alleles, HET = Number of heterozygous alleles, HOM2 = Number homozygous-2 alleles, P_HWE = P-values for the Hardy Weinberg equilibrium (HWE), PI = Genetic diversity parameter (π), I = Shannon’s diversity index. Hence, P1, P2, P3, and P4 represent the genotypes with pms3, tms5, both pms3 and tms5 genes, and the conventional breeding lines without male sterility gen…
		51.3257	51.3616	51.46	54.0897	54.1605	51.2957	51.3093	52.6276	52.6598	54.0026	53.0643	52.9975	52.5295
		5.26286	5.83224	8.60293	4.37789	5.98036	5.85974	10.2042	6.81454	7.87348	6.95836	6.90049	6.90908	6.79801
		43.4114	42.8061	39.9371	41.5324	39.8591	42.8446	38.4865	40.5579	39.4667	39.039	40.0352	40.0934	40.6725
		51.2052	51.0678	50.5905	53.6081	53.2787	52.0807	50.791	51.4037	51.9999	53.0095	52.3038	54.0295	52.114
		3.30162	3.6937	3.24764	3.44914	3.54475	3.75014	3.51947	3.31886	3.7349	4.02932	4.56187	4.20503	3.69637
		45.4932	45.2385	46.1618	42.9428	43.1766	44.1692	45.6895	45.2775	44.2652	42.9612	43.1343	41.7655	44.1896
		51.2291	51.7443	51.373	54.1658	54.7786	52.8735	51.4733	52.4119	53.4842	51.4847	52.9479	55.3799	52.7789
		2.12001	2.24622	2.66888	2.67823	2.58144	2.36286	2.35078	2.24858	4.94209	4.976	4.14131	4.34789	3.13869
		46.6509	46.0094	45.9581	43.1559	42.6399	44.7637	46.176	45.3395	41.5737	43.5393	42.9108	40.2722	44.0825
		51.2278	51.6806	50.8166	53.8425	53.7129	51.5885	50.8236	52.7869	50.402	53.1269	53.2138	54.1258	52.279
		2.60071	2.72803	1.97028	2.56072	2.14966	2.44053	3.31909	2.69817	2.50002	2.65571	3.23876	3.03033	2.65767
		46.1715	45.5913	47.2131	43.5968	44.1374	45.971	45.8573	44.515	47.098	44.2174	43.5474	42.8439	45.0633
