# Supplementary material for: Genetic relationships and identification of core germplasm among rice photoperiod- and thermo-sensitive genic male sterile lines
Source: BMC Plant Biol. 2021 Jul 2;21:313. doi: 10.1186/s12870-021-03062-x (PMC8252326; doi:10.1186/s12870-021-03062-x)
Supplement: Supplementary file 5 — Additional file 5: Table 3. Top 1% selection sweeps on nine chromosomes indicating the genetic differentiation evaluated by Fst values among four populations. [file 12870_2021_3062_MOESM5_ESM.xlsx]

## Sheet: Sheet1
Genetic relationships and identification of core germplasm among photoperiod- and thermo-sensitive genic male sterile rice varieties Xianwen Zhang1,2,3, Qiang He2, Wuhan Zhang2, Fu Shu2, Weiping Wang2, Zhizhou He3, Hairong Xiong4, Junhua Peng3, Huafeng Deng2* 1. College of Bioscience and Biotechnology, Hunan Agricultural University, 410128, Changsha, China. 2. State Key Laboratory of Hybrid Rice,…
	Additional Table 3: Top 1% selection sweeps on nine chromosomes indicating the genetic differentiation evaluated by FST values among four populations.
	Sr. No.	Chromosome	Bin Start	BinEnd	Bin Size (kb)	No. of candidate genes	Weighted_FST	Mean_FST
	1	1	16800001	16920000	16920	5	0.642841	0.642841
	2	2	3520001	3720000	3720	24	0.480369	0.438051
	3		3900001	4100000	4100	41	0.575032	0.471352
	4		4860001	5080000	5080	48	0.803998	0.718208
	5		5840001	5980000	5980	23	0.669876	0.424775
	6		6080001	6600000	6600	103	0.861298	0.650017
	7		6820001	6920000	6920	14	0.695457	0.354856
	8		15560001	16040000	16040	93	0.372433	0.381727
	9		24040001	24180000	24180	30	0.472643	0.461946
	10	4	7340000	7440000	7440	13	0.438448	0.400427
	11		7920001	8040000	8040	21	0.887528	0.887528
	12		9800001	9900000	9900	13	0.373695	0.343409
	13		11080001	11200000	11200	22	0.451987	0.398473
	14		11860001	12040000	12040	22	0.460102	0.424602
	15		22800001	22920000	22920	30	0.346188	0.351971
	16		32400001	32660000	32660	53	0.587096	0.610337
	17	6	21580000	21680000	21680	15	0.414204	0.366391
	18		21720001	22140000	22140	62	0.665726	0.651539
	19		24220001	24400000	24400	43	0.490774	0.473443
	20	7	7140000	7240000	7240	19	0.463299	0.355245
	21	9	20001	120000	120	13	0.512943	0.34349
	22		7140001	7240000	7240	20	0.416503	0.3388
	23		9880001	9980000	9980	14	0.391934	0.344554
	24	10	180000	280000	280	17	0.379105	0.355679
	25		1240001	1340000	1340	18	0.426366	0.426366
	26		3600001	3840000	3840	33	0.479836	0.419694
	27	11	160001	260000	260	17	0.371719	0.353922
	28		1100001	1200000	1200	19	0.588394	0.590554
	29		19940001	20280000	20280	148	0.573077	0.450727
	30		22920001	23020000	23020	9	0.44011	0.356136
	31		24660001	24820000	24820	17	0.372293	0.365944
	32	12	21000001	21100000	21100	11	0.523458	0.441804
	33		22060001	22180000	22180	14	0.486047	0.438184
