# Supplementary material for: Genetic relationships and identification of core germplasm among rice photoperiod- and thermo-sensitive genic male sterile lines
Source: BMC Plant Biol. 2021 Jul 2;21:313. doi: 10.1186/s12870-021-03062-x (PMC8252326; doi:10.1186/s12870-021-03062-x)
Supplement: Supplementary file 6 — Additional file 6: Table 4. The genome wide selection sweeps indicating the genetic differentiation between the conventional breeding lines and the pedigree groups A, B, and C evaluated by Fst values at the threshold of top 5%. [file 12870_2021_3062_MOESM6_ESM.xlsx]

## Sheet: A
Genetic relationships and identification of core germplasm among photoperiod- and thermo-sensitive genic male sterile rice varieties Xianwen Zhang1,2,3, Qiang He2, Wuhan Zhang2, Fu Shu2, Weiping Wang2, Zhizhou He3, Hairong Xiong4, Junhua Peng3, Huafeng Deng2* 1. College of Bioscience and Biotechnology, Hunan Agricultural University, 410128, Changsha, China. 2. State Key Laboratory of Hybrid Rice,…
Additional Table 4: The genome wide selection sweeps indicating the genetic differentiation between the conventional breeding lines and the pedigree group A, B, and C evaluated by FST values at the threshold of top 5%.
Pedigree group A vs Conventinal breeding lines						Pedigree group B vs Conventinal breeding lines						Pedigree group C vs Conventinal breeding lines
Sr. No.	Chromosome	Position	BIN_START	BIN_END	MEAN_FST	Sr. No.	Chromosome	Position	BIN_START	BIN_END	MEAN_FST	Sr. No.	Chromosome	Position	BIN_START	BIN_END	MEAN_FST
1	1	1150000	1100001	1200000	0.462772	1	1	4850000	4800001	4900000	0.452175	1	1	10450000	10400001	10500000	0.574352
2	1	16850000	16800001	16900000	0.670196	2	1	4950000	4900001	5000000	0.534379	2	1	15250000	15200001	15300000	0.495352
3	1	43150000	43100001	43200000	0.381616	3	1	5550000	5500001	5600000	0.421535	3	1	16850000	16800001	16900000	0.480346
4	2	48000000	1800001	1900000	0.379018	4	1	6550000	6500001	6600000	0.670298	4	1	20150000	20100001	20200000	0.568265
5	2	49500000	3300001	3400000	0.423284	5	1	9250000	9200001	9300000	0.545598	5	1	20350000	20300001	20400000	0.56338
6	2	49600000	3400001	3500000	0.435863	6	1	10450000	10400001	10500000	0.390006	6	1	43150000	43100001	43200000	0.487862
7	2	49700000	3500001	3600000	0.398887	7	1	10950000	10900001	11000000	0.416231	7	2	49700000	3500001	3600000	0.549203
8	2	49800000	3600001	3700000	0.564378	8	1	16850000	16800001	16900000	0.395584	8	2	49800000	3600001	3700000	0.845426
9	2	49900000	3700001	3800000	0.464343	9	1	22750000	22700001	22800000	0.426873	9	2	50100000	3900001	4000000	0.532584
10	2	50100000	3900001	4000000	0.463377	10	1	22950000	22900001	23000000	0.438791	10	2	50200000	4000001	4100000	0.535321
11	2	50200000	4000001	4100000	0.380622	11	1	23550000	23500001	23600000	0.424902	11	2	50300000	4100001	4200000	0.588765
12	2	50400000	4200001	4300000	0.415624	12	1	23950000	23900001	24000000	0.407514	12	2	52100000	5900001	6000000	0.802625
13	2	50800000	4600001	4700000	0.369274	13	1	25750000	25700001	25800000	0.379823	13	2	52300000	6100001	6200000	0.516392
14	2	51100000	4900001	5000000	0.49068	14	1	30050000	30000001	30100000	0.480843	14	2	52500000	6300001	6400000	0.59698
15	2	52600000	6400001	6500000	0.483502	15	1	30150000	30100001	30200000	0.423026	15	2	52600000	6400001	6500000	0.845054
16	2	70300000	24100001	24200000	0.504871	16	1	30250000	30200001	30300000	0.413469	16	2	53100000	6900001	7000000	0.479983
17	3	86150000	4000001	4100000	0.50841	17	1	30350000	30300001	30400000	0.400602	17	2	53300000	7100001	7200000	0.495775
18	3	86250000	4100001	4200000	0.579443	18	1	30450000	30400001	30500000	0.413765	18	2	68200000	22000001	22100000	0.586522
19	3	86350000	4200001	4300000	0.538654	19	1	30550000	30500001	30600000	0.426387	19	2	68700000	22500001	22600000	0.691662
20	3	118050000	35900001	36000000	0.378771	20	1	30650000	30600001	30700000	0.423094	20	2	68800000	22600001	22700000	0.673997
21	4	118900000	300001	400000	0.413749	21	1	31050000	31000001	31100000	0.370041	21	2	68900000	22700001	22800000	0.444544
22	4	119900000	1300001	1400000	0.393353	22	1	31150000	31100001	31200000	0.409552	22	2	69000000	22800001	22900000	0.650501
23	4	120400000	1800001	1900000	0.368189	23	1	31250000	31200001	31300000	0.394819	23	2	69200000	23000001	23100000	0.483486
24	4	120800000	2200001	2300000	0.510561	24	1	31450000	31400001	31500000	0.427538	24	2	72700000	26500001	26600000	0.451004
25	4	120900000	2300001	2400000	0.396621	25	1	31550000	31500001	31600000	0.435503	25	2	73100000	26900001	27000000	0.503652
26	4	123500000	4900001	5000000	0.420367	26	1	33950000	33900001	34000000	0.434003	26	2	73200000	27000001	27100000	0.537189
27	4	125800000	7200001	7300000	0.371703	27	1	34450000	34400001	34500000	0.460267	27	2	73300000	27100001	27200000	0.561061
28	4	126500000	7900001	8000000	0.44254	28	1	34550000	34500001	34600000	0.476818	28	2	73400000	27200001	27300000	0.487605
29	4	126600000	8000001	8100000	0.420618	29	1	34650000	34600001	34700000	0.62892	29	2	73700000	27500001	27600000	0.45875
30	4	128000000	9400001	9500000	0.398415	30	1	34750000	34700001	34800000	0.503663	30	2	73900000	27700001	27800000	0.498023
31	4	128100000	9500001	9600000	0.422739	31	1	34850000	34800001	34900000	0.509661	31	2	74000000	27800001	27900000	0.456776
32	4	129200000	10600001	10700000	0.455608	32	1	34950000	34900001	35000000	0.557002	32	2	78300000	32100001	32200000	0.476008
33	4	129400000	10800001	10900000	0.373438	33	1	35050000	35000001	35100000	0.716827	33	2	78400000	32200001	32300000	0.495178
34	4	129500000	10900001	11000000	0.424958	34	1	35150000	35100001	35200000	0.670951	34	3	82350000	200001	300000	0.538126
35	4	129600000	11000001	11100000	0.415127	35	2	48000000	1800001	1900000	0.505785	35	3	82450000	300001	400000	0.534356
36	4	129700000	11100001	11200000	0.473708	36	2	49000000	2800001	2900000	0.530616	36	3	96450000	14300001	14400000	0.481487
37	4	130500000	11900001	12000000	0.425087	37	2	49100000	2900001	3000000	0.665877	37	3	96850000	14700001	14800000	0.514446
38	4	130600000	12000001	12100000	0.375647	38	2	49200000	3000001	3100000	0.547806	38	3	96950000	14800001	14900000	0.450792
39	4	132300000	13700001	13800000	0.432607	39	2	49300000	3100001	3200000	0.457325	39	3	98450000	16300001	16400000	0.625279
40	4	132400000	13800001	13900000	0.40135	40	2	49700000	3500001	3600000	0.477997	40	3	98550000	16400001	16500000	0.447836
41	4	132500000	13900001	14000000	0.40571	41	2	49800000	3600001	3700000	0.474296	41	3	98650000	16500001	16600000	0.575559
42	4	132600000	14000001	14100000	0.470814	42	2	50100000	3900001	4000000	0.480372	42	3	98750000	16600001	16700000	0.554981
43	4	132700000	14100001	14200000	0.441159	43	2	50200000	4000001	4100000	0.522169	43	3	99850000	17700001	17800000	0.543757
44	4	132900000	14300001	14400000	0.451401	44	2	50300000	4100001	4200000	0.487124	44	3	103650000	21500001	21600000	0.57209
45	4	133500000	14900001	15000000	0.391809	45	2	52100000	5900001	6000000	0.813201	45	3	104250000	22100001	22200000	0.658235
46	4	133800000	15200001	15300000	0.380832	46	2	52300000	6100001	6200000	0.532951	46	3	104650000	22500001	22600000	0.611795
47	4	134800000	16200001	16300000	0.461189	47	2	52500000	6300001	6400000	0.606538	47	3	104750000	22600001	22700000	0.59956
48	4	137800000	19200001	19300000	0.415166	48	2	52600000	6400001	6500000	0.846325	48	3	104850000	22700001	22800000	0.479816
49	4	137900000	19300001	19400000	0.445225	49	2	53100000	6900001	7000000	0.499465	49	3	104950000	22800001	22900000	0.775674
50	4	138000000	19400001	19500000	0.515528	50	2	53300000	7100001	7200000	0.478367	50	3	105050000	22900001	23000000	0.660762
51	4	138100000	19500001	19600000	0.521548	51	2	63400000	17200001	17300000	0.384623	51	3	105150000	23000001	23100000	0.637564
52	4	138200000	19600001	19700000	0.551131	52	2	65200000	19000001	19100000	0.517091	52	3	105250000	23100001	23200000	0.754088
53	4	151000000	32400001	32500000	0.379425	53	2	65800000	19600001	19700000	0.505051	53	3	105350000	23200001	23300000	0.774671
54	4	151100000	32500001	32600000	0.526548	54	2	66000000	19800001	19900000	0.372234	54	3	105450000	23300001	23400000	1
55	5	158850000	3800001	3900000	0.605439	55	2	66100000	19900001	20000000	0.499026	55	3	105850000	23700001	23800000	0.727652
56	5	158950000	3900001	4000000	0.469106	56	2	66200000	20000001	20100000	0.474373	56	3	106150000	24000001	24100000	1
57	5	159050000	4000001	4100000	0.649632	57	2	66300000	20100001	20200000	0.380489	57	3	106850000	24700001	24800000	0.73795
58	5	162650000	7600001	7700000	0.380539	58	2	66900000	20700001	20800000	0.478073	58	3	106950000	24800001	24900000	0.934003
59	5	162750000	7700001	7800000	0.370532	59	2	67100000	20900001	21000000	0.512412	59	3	107050000	24900001	25000000	0.633175
60	5	162850000	7800001	7900000	0.488671	60	2	67200000	21000001	21100000	0.696172	60	3	107250000	25100001	25200000	0.740971
61	5	169850000	14800001	14900000	0.377782	61	2	68600000	22400001	22500000	0.467305	61	3	107450000	25300001	25400000	0.518899
62	5	172050000	17000001	17100000	0.384845	62	3	92250000	10100001	10200000	0.476567	62	3	107550000	25400001	25500000	0.551121
63	6	206500000	21500001	21600000	0.417248	63	3	93050000	10900001	11000000	0.400416	63	3	107650000	25500001	25600000	0.515707
64	6	215700000	30700001	30800000	0.410634	64	3	93150000	11000001	11100000	0.392187	64	3	108550000	26400001	26500000	0.864546
65	7	222450000	6200001	6300000	0.366758	65	3	93250000	11100001	11200000	0.503933	65	3	108650000	26500001	26600000	0.731572
66	7	222550000	6300001	6400000	0.391834	66	3	104950000	22800001	22900000	0.404451	66	3	108750000	26600001	26700000	0.851533
67	7	230350000	14100001	14200000	0.654656	67	3	105350000	23200001	23300000	0.40704	67	3	108850000	26700001	26800000	0.744476
68	7	230650000	14400001	14500000	0.379299	68	3	106150000	24000001	24100000	0.616034	68	3	109750000	27600001	27700000	0.500269
69	7	239450000	23200001	23300000	0.423635	69	3	108650000	26500001	26600000	0.561298	69	3	114850000	32700001	32800000	0.542005
70	7	239550000	23300001	23400000	0.551478	70	3	108750000	26600001	26700000	0.748267	70	3	114950000	32800001	32900000	0.547264
71	7	239650000	23400001	23500000	0.550529	71	3	108850000	26700001	26800000	0.4842	71	3	117250000	35100001	35200000	0.498796
72	7	239750000	23500001	23600000	0.594348	72	3	114850000	32700001	32800000	0.396685	72	4	118800000	200001	300000	0.588826
73	7	239850000	23600001	23700000	0.53615	73	3	114950000	32800001	32900000	0.415811	73	4	118900000	300001	400000	0.544522
74	7	239950000	23700001	23800000	0.489976	74	3	116550000	34400001	34500000	0.478308	74	4	125800000	7200001	7300000	0.525339
75	7	240050000	23800001	23900000	0.464476	75	3	117250000	35100001	35200000	0.40642	75	4	125900000	7300001	7400000	0.626196
76	7	240150000	23900001	24000000	0.495059	76	3	117950000	35800001	35900000	0.529984	76	4	126000000	7400001	7500000	0.596243
77	7	240250000	24000001	24100000	0.463721	77	3	118050000	35900001	36000000	0.557057	77	4	127000000	8400001	8500000	0.481036
78	7	240350000	24100001	24200000	0.490435	78	3	118150000	36000001	36100000	0.69364	78	4	128400000	9800001	9900000	0.603547
79	7	240450000	24200001	24300000	0.442404	79	3	118350000	36200001	36300000	0.372365	79	4	129700000	11100001	11200000	0.649962
80	7	240650000	24400001	24500000	0.404139	80	4	125800000	7200001	7300000	0.395242	80	4	129900000	11300001	11400000	0.509518
81	7	240750000	24500001	24600000	0.563574	81	4	125900000	7300001	7400000	0.501744	81	4	130400000	11800001	11900000	0.546801
82	7	240850000	24600001	24700000	0.383038	82	4	126000000	7400001	7500000	0.478241	82	4	130500000	11900001	12000000	0.658981
83	7	241650000	25400001	25500000	0.389271	83	4	127000000	8400001	8500000	0.409638	83	4	136500000	17900001	18000000	0.495503
84	7	243450000	27200001	27300000	0.393475	84	4	128400000	9800001	9900000	0.493137	84	4	137500000	18900001	19000000	0.517187
85	7	243950000	27700001	27800000	0.393213	85	4	129700000	11100001	11200000	0.55582	85	4	137600000	19000001	19100000	0.753167
86	8	252300000	6400001	6500000	0.421107	86	4	129900000	11300001	11400000	0.377845	86	4	137700000	19100001	19200000	0.648593
87	8	253100000	7200001	7300000	0.381615	87	4	130400000	11800001	11900000	0.443146	87	4	149300000	30700001	30800000	0.451987
88	9	274350000	1	100000	0.441458	88	4	130500000	11900001	12000000	0.546829	88	5	164150000	10200001	10300000	0.72581
89	9	275050000	700001	800000	0.370672	89	4	132600000	14000001	14100000	0.413392	89	5	175250000	21300001	21400000	0.634199
90	9	275150000	800001	900000	0.436896	90	4	132700000	14100001	14200000	0.37697	90	5	175350000	21400001	21500000	0.614569
91	9	275250000	900001	1000000	0.440965	91	4	132900000	14300001	14400000	0.415355	91	5	175950000	22000001	22100000	0.518156
92	9	275350000	1000001	1100000	0.459552	92	4	133500000	14900001	15000000	0.390446	92	5	179550000	25600001	25700000	0.54304
93	9	275450000	1100001	1200000	0.401901	93	4	139500000	20900001	21000000	0.432662	93	6	187900000	4000001	4100000	0.439024
94	9	275550000	1200001	1300000	0.414718	94	4	150800000	32200001	32300000	0.371246	94	6	188500000	4600001	4700000	0.45349
95	9	275750000	1400001	1500000	0.435043	95	4	151000000	32400001	32500000	0.383879	95	6	207400000	23500001	23600000	0.43881
96	9	276350000	2000001	2100000	0.370312	96	5	156450000	2500001	2600000	0.59147	96	7	214850000	1	100000	0.534301
97	9	276450000	2100001	2200000	0.373263	97	5	166050000	12100001	12200000	0.430261	97	7	214950000	100001	200000	0.486427
98	9	276550000	2200001	2300000	0.398167	98	5	170850000	16900001	17000000	0.428073	98	7	215050000	200001	300000	0.51104
99	9	276650000	2300001	2400000	0.379477	99	5	170950000	17000001	17100000	0.480249	99	7	215250000	400001	500000	0.595632
100	9	276750000	2400001	2500000	0.389282	100	5	175250000	21300001	21400000	0.647376	100	7	215350000	500001	600000	0.683588
101	9	276850000	2500001	2600000	0.380326	101	5	175350000	21400001	21500000	0.68628	101	7	215450000	600001	700000	0.515626
102	9	277050000	2700001	2800000	0.459104	102	5	175550000	21600001	21700000	0.747961	102	7	215650000	800001	900000	0.77053
103	9	277250000	2900001	3000000	0.391725	103	5	175850000	21900001	22000000	0.406341	103	7	216150000	1300001	1400000	0.612138
104	9	277350000	3000001	3100000	0.416466	104	5	179250000	25300001	25400000	0.444922	104	7	216250000	1400001	1500000	0.608076
105	9	278050000	3700001	3800000	0.397116	105	6	185700000	1800001	1900000	0.531208	105	7	216350000	1500001	1600000	0.600979
106	9	278850000	4500001	4600000	0.381299	106	6	185800000	1900001	2000000	0.450692	106	7	216450000	1600001	1700000	0.613629
107	9	278950000	4600001	4700000	0.425295	107	6	185900000	2000001	2100000	0.487165	107	7	216550000	1700001	1800000	0.497088
108	9	279050000	4700001	4800000	0.426058	108	6	186000000	2100001	2200000	0.407329	108	7	216650000	1800001	1900000	0.446674
109	9	279250000	4900001	5000000	0.377597	109	6	214300000	30400001	30500000	0.453496	109	7	216750000	1900001	2000000	0.527988
110	9	279350000	5000001	5100000	0.390178	110	7	218250000	3400001	3500000	0.541514	110	7	221050000	6200001	6300000	0.565077
111	9	279450000	5100001	5200000	0.599751	111	7	218350000	3500001	3600000	0.491278	111	7	221150000	6300001	6400000	0.594443
112	9	279550000	5200001	5300000	0.519291	112	8	249200000	4700001	4800000	0.493904	112	7	228650000	13800001	13900000	0.442628
113	9	279650000	5300001	5400000	0.605136	113	8	249400000	4900001	5000000	0.492771	113	7	228950000	14100001	14200000	0.792038
114	9	279750000	5400001	5500000	0.496316	114	8	249900000	5400001	5500000	0.38168	114	7	230950000	16100001	16200000	0.443727
115	9	279950000	5600001	5700000	0.533587	115	8	250000000	5500001	5600000	0.388732	115	9	280050000	7100001	7200000	0.518944
116	9	280050000	5700001	5800000	0.467787	116	8	250900000	6400001	6500000	0.467681	116	9	283250000	10300001	10400000	0.471979
117	9	281250000	6900001	7000000	0.469003	117	8	251100000	6600001	6700000	0.374059	117	9	283650000	10700001	10800000	0.490668
118	9	281350000	7000001	7100000	0.428184	118	8	251700000	7200001	7300000	0.502596	118	9	283750000	10800001	10900000	0.638234
119	9	281450000	7100001	7200000	0.5754	119	8	251800000	7300001	7400000	0.376374	119	9	283850000	10900001	11000000	0.611757
120	9	281550000	7200001	7300000	0.485972	120	8	251900000	7400001	7500000	0.378959	120	9	283950000	11000001	11100000	0.714713
121	9	281650000	7300001	7400000	0.442427	121	9	272950000	1	100000	0.605438	121	9	284150000	11200001	11300000	0.449915
122	9	281950000	7600001	7700000	0.444797	122	9	278350000	5400001	5500000	0.484066	122	9	284750000	11800001	11900000	0.501137
123	9	284550000	10200001	10300000	0.53012	123	9	278450000	5500001	5600000	0.404255	123	9	284850000	11900001	12000000	0.594942
124	9	284650000	10300001	10400000	0.546266	124	9	279950000	7000001	7100000	0.379485	124	9	293550000	20600001	20700000	0.450652
125	9	285050000	10700001	10800000	0.437852	125	9	280550000	7600001	7700000	0.406651	125	10	295900000	1	100000	0.490833
126	9	285150000	10800001	10900000	0.435454	126	9	286050000	13100001	13200000	0.616034	126	10	298600000	2700001	2800000	0.506238
127	9	285250000	10900001	11000000	0.413611	127	9	286350000	13400001	13500000	0.38455	127	10	298700000	2800001	2900000	0.469665
128	9	285350000	11000001	11100000	0.441276	128	9	286450000	13500001	13600000	0.443173	128	10	299500000	3600001	3700000	0.625322
129	9	285450000	11100001	11200000	0.528011	129	9	286750000	13800001	13900000	0.434145	129	10	299600000	3700001	3800000	0.561009
130	9	285850000	11500001	11600000	0.389885	130	10	295900000	1	100000	0.706875	130	10	299900000	4000001	4100000	0.522159
131	9	286250000	11900001	12000000	0.626151	131	10	296000000	100001	200000	0.541345	131	10	300000000	4100001	4200000	0.710145
132	9	286650000	12300001	12400000	0.438303	132	10	296300000	400001	500000	0.37481	132	10	300300000	4400001	4500000	0.487365
133	9	286750000	12400001	12500000	0.608903	133	10	296800000	900001	1000000	0.417376	133	10	306000000	10100001	10200000	0.552136
134	9	286850000	12500001	12600000	0.490897	134	10	299500000	3600001	3700000	0.430456	134	10	306100000	10200001	10300000	0.788118
135	10	300100000	2800001	2900000	0.469697	135	10	299600000	3700001	3800000	0.452947	135	10	306200000	10300001	10400000	0.733496
136	10	300900000	3600001	3700000	0.486457	136	10	307300000	11400001	11500000	0.608036	136	10	307300000	11400001	11500000	0.438298
137	10	301000000	3700001	3800000	0.529191	137	10	310000000	14100001	14200000	0.411116	137	10	308000000	12100001	12200000	0.494218
138	10	301300000	4000001	4100000	0.368225	138	10	310500000	14600001	14700000	0.415517	138	10	308100000	12200001	12300000	0.46004
139	10	301400000	4100001	4200000	0.373065	139	10	310900000	15000001	15100000	0.442068	139	10	308200000	12300001	12400000	0.493825
140	10	303900000	6600001	6700000	0.405999	140	10	311000000	15100001	15200000	0.432666	140	10	308300000	12400001	12500000	0.546217
141	10	309300000	12000001	12100000	0.480322	141	10	311200000	15300001	15400000	0.387828	141	10	308400000	12500001	12600000	0.563686
142	10	310600000	13300001	13400000	0.455358	142	10	311300000	15400001	15500000	0.41821	142	10	308600000	12700001	12800000	0.514567
143	10	310700000	13400001	13500000	0.413377	143	10	311500000	15600001	15700000	0.430824	143	10	310400000	14500001	14600000	0.774223
144	10	310800000	13500001	13600000	0.414438	144	10	311600000	15700001	15800000	0.402553	144	10	310500000	14600001	14700000	0.882766
145	10	310900000	13600001	13700000	0.407032	145	10	317000000	21100001	21200000	0.398978	145	10	310600000	14700001	14800000	0.677343
146	10	311000000	13700001	13800000	0.411273	146	10	317400000	21500001	21600000	0.54304	146	10	312600000	16700001	16800000	0.472609
147	10	311100000	13800001	13900000	0.440214	147	10	317600000	21700001	21800000	0.560952	147	10	313300000	17400001	17500000	0.486252
148	10	311200000	13900001	14000000	0.423221	148	10	317700000	21800001	21900000	0.685489	148	10	317000000	21100001	21200000	0.564692
149	10	311300000	14000001	14100000	0.385428	149	10	317800000	21900001	22000000	0.673291	149	11	324550000	5400001	5500000	0.475907
150	10	311400000	14100001	14200000	0.566979	150	10	317900000	22000001	22100000	0.566404	150	11	324650000	5500001	5600000	0.646285
151	10	311500000	14200001	14300000	0.479238	151	11	319650000	600001	700000	0.574287	151	11	324750000	5600001	5700000	0.505939
152	10	311600000	14300001	14400000	0.424636	152	11	319750000	700001	800000	0.421936	152	11	324850000	5700001	5800000	0.596295
153	10	311700000	14400001	14500000	0.379268	153	11	321950000	2900001	3000000	0.371061	153	11	326050000	6900001	7000000	0.517311
154	10	311800000	14500001	14600000	0.414106	154	11	322050000	3000001	3100000	0.477179	154	11	326150000	7000001	7100000	0.561994
155	10	312200000	14900001	15000000	0.404361	155	11	323550000	4500001	4600000	0.384504	155	11	326250000	7100001	7200000	0.521463
156	10	312300000	15000001	15100000	0.457631	156	11	336550000	17500001	17600000	0.420414	156	11	326350000	7200001	7300000	0.591219
157	10	312400000	15100001	15200000	0.470089	157	11	336850000	17800001	17900000	0.492247	157	11	326450000	7300001	7400000	0.678592
158	10	312500000	15200001	15300000	0.490383	158	11	337250000	18200001	18300000	0.379735	158	11	326550000	7400001	7500000	0.621395
159	10	312600000	15300001	15400000	0.499559	159	11	341450000	22400001	22500000	0.525278	159	11	326650000	7500001	7600000	0.702572
160	10	312700000	15400001	15500000	0.537892	160	11	341550000	22500001	22600000	0.499962	160	11	326850000	7700001	7800000	0.567184
161	10	312800000	15500001	15600000	0.467563	161	11	341650000	22600001	22700000	0.594832	161	11	326950000	7800001	7900000	0.462026
162	10	312900000	15600001	15700000	0.539928	162	11	341750000	22700001	22800000	0.5673	162	11	328750000	9600001	9700000	0.458333
163	10	313000000	15700001	15800000	0.535981	163	11	341850000	22800001	22900000	0.478254	163	11	333250000	14100001	14200000	0.454039
164	10	313100000	15800001	15900000	0.446087	164	11	341950000	22900001	23000000	0.617377	164	11	333850000	14700001	14800000	0.450874
165	10	313200000	15900001	16000000	0.372767	165	11	342050000	23000001	23100000	0.50673	165	11	333950000	14800001	14900000	0.475814
166	10	313400000	16100001	16200000	0.41145	166	11	342950000	23900001	24000000	0.442404	166	11	334050000	14900001	15000000	0.463247
167	10	313700000	16400001	16500000	0.367402	167	11	343050000	24000001	24100000	0.373283	167	11	334150000	15000001	15100000	0.528985
168	10	313800000	16500001	16600000	0.374515	168	11	343550000	24500001	24600000	0.411003	168	11	334250000	15100001	15200000	0.517302
169	10	313900000	16600001	16700000	0.483533	169	11	344150000	25100001	25200000	0.399487	169	11	334850000	15700001	15800000	0.469613
170	10	314600000	17300001	17400000	0.369123	170	11	344350000	25300001	25400000	0.702828	170	11	335250000	16100001	16200000	0.459158
171	10	314800000	17500001	17600000	0.439359	171	11	344450000	25400001	25500000	0.6438	171	11	339550000	20400001	20500000	0.439139
172	11	323250000	2700001	2800000	0.428119	172	11	345850000	26800001	26900000	0.450343	172	11	341950000	22800001	22900000	0.448031
173	11	340550000	20000001	20100000	0.581183	173	11	346050000	27000001	27100000	0.450968	173	11	347950000	28800001	28900000	0.53045
174	11	340650000	20100001	20200000	0.428992	174	12	361300000	13300001	13400000	0.44394	174	12	350600000	2500001	2600000	0.560082
175	12	368800000	18400001	18500000	0.484613	175	12	366400000	18400001	18500000	0.496278	175	12	351000000	2900001	3000000	0.628349
176	12	369600000	19200001	19300000	0.366774	176	12	370100000	22100001	22200000	0.396253	176	12	366500000	18400001	18500000	0.514932
177	12	369700000	19300001	19400000	0.387158	177	12	370300000	22300001	22400000	0.434352	177	12	369100000	21000001	21100000	0.658406
178	12	371000000	20600001	20700000	0.458099	178	12	371400000	23400001	23500000	0.510141	178	12	370200000	22100001	22200000	0.593197
179	12	371400000	21000001	21100000	0.410073	179	12	372100000	24100001	24200000	0.413095	179	12	371500000	23400001	23500000	0.688174
180	12	372500000	22100001	22200000	0.562345	180	12	372200000	24200001	24300000	0.420964	180	12	371600000	23500001	23600000	0.621734
181	12	372700000	22300001	22400000	0.467784	181	12	372300000	24300001	24400000	0.444175	181	12	371700000	23600001	23700000	0.460588
182	12	372800000	22400001	22500000	0.479239	182	12	375500000	27500001	27600000	0.443173
183	12	373800000	23400001	23500000	0.447563
184	12	373900000	23500001	23600000	0.494461
185	12	374000000	23600001	23700000	0.402435
Note: The regions with color validated the regions identified in the study for genetic differentiation among P1, P2, P3 and the conventional breeding lines.
